# Supplementary material for: Dystrophin involvement in peripheral circadian SRF signalling
Source: Life Sci Alliance. 2021 Aug 13;4(10):e202101014. doi: 10.26508/lsa.202101014 (PMC8363758; doi:10.26508/lsa.202101014)
Supplement: Supplementary file 5 [file LSA-2021-01014_TableS1.xlsx]

## Sheet: Sheet1
siRNA and qRT-PCR primer identification
Dharmacon siRNAs ID
On-TARGETplus Non targeting Pool	D-001810-10
siGENOME Mouse Dmd siRNA	D-040191-01 and D-040191-02
On-TARGETplus SMARTpool Srf siRNA	J-050116-09-12
siGENOME Mouse Acta1 siRNA SMARTpool	M-042867-01-0005
IDT qRT-PCR primer ID
Per1	Mm.PT.58.12717501
Per2	Mm.PT.58.5594166
Cry1	Mm.PT.58.6237142
Cry2	Mm.PT.58.13368090
Arntl	Mm.PT.58.11121936
Clock	Mm.PT.58.6936121
Nr1d1	Mm.PT.58.17472803
Rora1	Mm.PT.58.3275621
Acta1	Mm.PT.58.30438638.gs
Srf	Mm.PT.58.33253155
Dmd FWD	TAT CAA CCA CGA GAC CCA AAC
Dmd REV	GAG CTT CAT GGC AGT CCT ATA C
Dmd PRB	/56-FAM/AGC TCT ACC /ZEN/AGT CTT TAG CTG ACC TGA /3IABkFQ/
Utrn FWD	GAC CTT CAG TAT TGC CCT CTT C
Utrn REV	GTA GAA CAC CCA GTA AGC ACT C
Utrn PRB	/56-FAM/ATG GGT CTT /ZEN/GGG ATT GGC ATT TGC /3IABkFQ/
RhoA	Mm.PT.58.33052169
Gapdh	Mm.PT.39.a1
ATP5a	Mm.PT.58.41469218
Human qRT-PCR primer ID
PER1	Hs.PT.58.3826844
PER2	Hs.PT.58.3464649
NR1D1 FWD	CCA GCA GAA CAT CCA GTA CAA
NR1D1 REV	CAC TTC TTG AAG CGA CAT TGC
NR1D1 PRB	/56-FAM/AGA ATT GCT /ZEN/CCA TCG TCC GCA TCA /3IABkFQ/
UTRN FWD	GGA ACT CTG TCA GAC GAA GAA G
UTRN REV	GTC CAT ACT CTC CAC CCT AAG A
UTRN PRB	/56-FAM/AGC ATT CAG /ZEN/CAG GGT CAT CTG TTC C/3IABkFQ/
RPL13	From Human GeNorm kit: ge-DD-12-hu
